# Supplementary material for: A Computational Model of the LGI1 Protein Suggests a Common Binding Site for ADAM Proteins
Source: PLoS One. 2011 Mar 29;6(3):e18142. doi: 10.1371/journal.pone.0018142 (PMC3066209; doi:10.1371/journal.pone.0018142)
Supplement: Table S1 — Analysis of LGI mutations with stability change prediction methods. The computational predictions were interpreted as stabilizing (S) or destabilizing (D). Stability change prediction is indicated as a ΔΔG value: I-Mutant2.0 (ΔΔG<0 indicates destabilizing variants), Muprot and PoPMuSiC. The protocol used for Eris contains pre-relaxation before calculating the stability change using the flexible-backbone method (ΔΔG>0 indicates destabilizing variants). (XLS) [file pone.0018142.s003.xls]

## Sheet: Predictions
Mutation	Consurf	Acc	Position	I-Mutant2	Muprot	PopMusic v2.0	Eris
p.C42R	8	34,22	LRR-NT	S ( 0,83)	D (-0,19)	D (0.57)	S (-0,04)
p.C42G	8	34,22	LRR-NT	S ( 0,08)	D (-0,24)	D (1.35)	D (3,53)
p.C46R	8	12,32	LRR-NT	S ( 0,39)	D (-0,39)	D (2.10)	D (>10)
p.A110D	8	8,47	LRR2 core	D (-0,76)	D (-0,60)	D (0.91)	D (3,02)
p.I122K	9	1,10	LRR3 core	D (-2,24)	D (-0,44)	D (2.93)	D (6,72)
p.I122T	9	1,10	LRR3 core	D (-2,62)	D (-0,43)	D (1.58)	D (2,42)
p.E123K	8	23,63	LRR3 concave	D (-0,61)	D (-0,49)	D (0.60)	S (-0,53)
p.R136W	5	51,95	LRR3 convex	D (-0,78)	D (-0,45)	D (0.42)	D (6,01)
p.S145R	9	10,79	LRR4 concave	S ( 0,28)	D (-0,50)	D (1.23)	S (-4,33)
p.L154P	6	1,04	LRR4 core	D (-2,17)	D (-1,00)	D (3.80)	D (2,86)
p.C179R	9	36,96	LRR-CT	S ( 0,18)	D (-0,71)	D (0.34)	S (-3,26)
p.C200R	9	0,00	LRR-CT	D (-0,68)	D (-0,80)	D (2.32)	D (>10)
p.L1232P	2	37,80	loop D7-A1 (velcro)	D (-0,74)	D (-0,08)	D (1.59)	D (3,29)
p.I 298T	5	0,55	B2	D (-3,31)	D (-0,79)	D (2.84)	D (1,84)
p.F318C	7	25,58	D2	D (-1,45)	D (-0,66)	D (1.27)	D (0,18)
p.T380A	9	50,49	Loop D3-A4	D (-1,09)	D (-0,21)	D (0.05)	S (-2,93)
p.E383A	8	12,89	A4	D (-1,11)	D (-0,52)	D (0.92)	D (2,01)
p.R407C	5	41,41	Loop B4-C4	D (-1,75)	D (-0,47)	D (0.60)	ND
p.V432E	8	4,86	Loop D4-A5	D (-1,6)	D (-0,68)	D (1.39)	D (6,05)
p.S473L	9	7,70	Loop D5-A6	S ( 0,41)	D (-0,62)	S (-0.25)	S (-0,93)
p.R474Q	9	61,33	Loop D5-A6	D (-0,84)	D (-0,44)	D (0.24)	D (1,26)
		ACC >25 = accessible		D (ΔΔG < 0)	D (ΔΔG < 0)	S (ΔΔG < 0)	S (ΔΔG < 0)
				S (ΔΔG > 0)	S (ΔΔG > 0)	D (ΔΔG > 0)	D (ΔΔG > 0)
